# Supplementary material for: A geospatial analysis comparing wastewater-monitored sewershed and statewide populations for 32 states participating in CDC’s National Wastewater Surveillance System, 2021-2024
Source: PLOS Glob Public Health. 2026 Apr 22;6(4):e0006243. doi: 10.1371/journal.pgph.0006243 (PMC13102245; doi:10.1371/journal.pgph.0006243)
Supplement: S1 Table — Variables are listed with the variable name, source, and geographic level of the data. (XLSX) [file pgph.0006243.s002.xlsx]

## Sheet: SITable1
Description	Variable Name	Data Source	Geography
Total population in tracts	B01001_001E	ACS 2018-2022	Census tract
Age Over 65 years	B01001_calc_numGE65E	ACS 2018-2022	Census tract
Age Under 5 years	B01001_003E + B01001_027E	ACS 2018-2022	Census tract
Age Under 18 years	B01001_calc_numLT18E	ACS 2018-2022	Census tract
Below federal poverty level	B17020_002E	ACS 2018-2022	Census tract
Without health insurance	B27010_calc_numNoInsE	ACS 2018-2022	Census tract
Unemployed	B23025_005E	ACS 2018-2022	Census tract
Education attainment, bachelor's degree	B15002_calc_numGEBAE	ACS 2018-2022	Census tract
Limited English speaking ability	C16001_calc_numLEAE	ACS 2018-2022	Census tract
Disabled	B18101_calc_numDE	ACS 2018-2022	Census tract
Median household income	B19049_001E	ACS 2018-2022	Census tract
Total population in blocks	P0010001	US Census 2020	Census block
White	P0010003	US Census 2020	Census block
African American	P0010004	US Census 2020	Census block
Asian	P0010006	US Census 2020	Census block
American Indian	P0010005	US Census 2020	Census block
Native Hawiian Pacific Islander	P0010007	US Census 2020	Census block
Hispanic	P0020002	US Census 2020	Census block
Group quarters, total	P0050001	US Census 2020	Census block
Group quarters, correctional facilities	P0050003	US Census 2020	Census block
Group quarters, nursing facility	P0050005	US Census 2020	Census block
Group quarters, college/university	P0050008	US Census 2020	Census block
Group quarters, military	P0050009	US Census 2020	Census block
SVI - Socioeconomic status	RPL_THEME1	CDC SVI 2022, national	Census tract
SVI - Household composition & disability	RPL_THEME2	CDC SVI 2022, national	Census tract
SVI - Minority status & language	RPL_THEME3	CDC SVI 2022, national	Census tract
SVI - Housing type & transportation	RPL_THEME4	CDC SVI 2022, national	Census tract
SVI - Overall vulnerability	RPL_THEMES	CDC SVI 2022, national	Census tract
Total population	count	EnviroAtlas Dasymetric Allocation of Population	30 m raster
