# Supplementary material for: A geospatial analysis comparing wastewater-monitored sewershed and statewide populations for 32 states participating in CDC’s National Wastewater Surveillance System, 2021-2024
Source: PLOS Glob Public Health. 2026 Apr 22;6(4):e0006243. doi: 10.1371/journal.pgph.0006243 (PMC13102245; doi:10.1371/journal.pgph.0006243)
Supplement: S2 Table — (XLSX) [file pgph.0006243.s003.xlsx]

## Sheet: SITable2
state	Age-Under 5 years	Age-Under 18 years	Age-Over 65 years	White Alone	African American Alone	American Indian, Alaska Native Alone	Asian Alone	Native Hawaiian, Pacific Islander Alone	Hispanic	No Health Insurance	Unemployed	Bachelorâ€™s Degree or Higher	Limited English Proficiency	Disability	Median Household Income	Below Federal Poverty Level	Group Quarters-Total	Group Quarters-Correctional	Group Quarters-Nursing	Group Quarters-College	Group Quarters-Military	SVI-Socioeconomic Status	SVI-Household Characteristics	SVI-Racial/Ethnic Minority Status	SVI-Housing Type & Transportation	SVI-Overall
az	0.2	0.1	-3.7	-5.8	1.5	-1.8	0.4	0	7.2	2.2	0.3	-0.3	2.4	-0.9	-25.7	2.2	0.4	-0.3	0	0.6	-0.1	4	-0.9	4	3	3.4
ca	-0.2	-1	-0.4	-5.3	0.6	0	1.2	-0.1	4.3	1.3	0.2	0.6	3.7	-0.2	-13.9	1.3	-0.2	-0.4	0.1	0.1	-0.1	4.7	-0.1	3.3	4.1	4.2
co	-0.1	-1.2	-0.2	-1.4	0.6	0	0.4	0	0.4	-0.1	0.1	1.9	0	0.4	-24.8	0.7	-0.1	-0.3	0.1	0.1	-0.2	0.8	0.4	1.9	0.7	0.9
de	0.2	0	-3.2	-7.3	5.1	0	1.3	0	1.3	-0.2	0.3	0.5	0.4	-0.5	-30.3	0.7	0.8	0	0.1	0.6	0	0.3	-1.9	2.9	2	0.8
ga	0.4	1.8	-2.8	-14.6	8.4	0.1	1.5	0	5.2	1.6	0.2	-0.5	3.1	-1.7	-33.3	-0.3	-0.5	-0.5	-0.1	0.2	-0.1	-0.4	0.6	9.5	-6.8	-1.6
hi	-0.4	-1.1	0.4	-6.3	-0.1	-0.1	8.2	-0.5	-0.9	0	-0.1	1.4	2.5	0.1	-20	-0.2	-1	0	0	0.1	-1	-1.5	-0.9	2.5	3.6	0.5
in	0.4	-0.1	-2.3	-13.4	8.2	0.1	2.2	0.1	2.5	0.6	0.5	3.1	1.6	0	-35.6	4	0.6	-0.2	0	0.6	0	3.5	0.9	11	-0.5	3
ks	-0.2	-1	-0.3	-0.2	0.3	-0.4	2	0	-2.3	-2	-0.1	10.4	-0.6	-2.6	-7.2	-2.6	-1.3	0	-0.2	-0.8	-0.2	-13.3	-11.6	-0.7	-15	-14.8
ky	0	-1	-1.2	-12.2	7.8	0	1.5	0	2.6	0	0.3	7.5	2	-3.4	-15.2	-1	0.4	-0.5	0	0.8	-0.1	-2.9	-3.1	11.8	-3.3	-2.2
me	-0.3	-2.6	-3.7	-5.3	3	0	1.3	0	0.9	-1.3	0.4	8.7	1.7	-0.9	-60.6	1.5	2.9	0.1	0.7	1.9	0	-2.1	0.1	4.6	5.5	1.7
md	0.4	0.9	-1.1	13.8	-10.7	-0.1	-2.8	0	-1.3	-0.9	-0.2	-1	-3.4	0.9	-43.7	-1.1	-0.9	-0.2	-0.1	-0.6	0	-9.4	-4.5	-13.4	-6	-10.2
mn	0.1	-1.1	-1.5	-8.3	4.1	-0.3	2.8	-0.1	1.4	0.3	0.3	4.7	2.2	-0.1	-23.2	1.5	0.3	-0.1	0	0.2	0	1.3	-0.6	7.1	-0.9	0.9
mo	-0.1	-0.7	-0.7	-9.1	7.2	0	1.1	0	0.9	-0.8	0.2	5.3	0.7	-1.2	-22.6	-0.2	0.1	-0.3	0.1	0.4	-0.2	-2.4	-1.2	7.6	-4	-2.1
ne	0.2	0.1	-2.4	-4.5	2	-0.2	1.1	0	1.5	0.4	0.3	2.9	0.7	-0.7	-12.6	0.7	0.3	0	-0.1	0.3	0	1.9	-1.8	5	-2.6	0.3
nh	0	-1.7	-3.4	-5.2	1.8	0.1	1.3	0	2.8	1.1	0.2	-1.3	3.2	-0.5	-53.4	2.3	6	0.2	0.5	5.1	0	1.5	-1.2	5.3	4.2	1.9
nj	0.3	0.2	-1.7	-13.6	4.1	0.1	3.3	0	7.2	2.6	0.4	-1.2	5.3	-0.7	-22.6	1.9	0.1	0	-0.1	0.1	0	5.9	3.6	10.6	6.7	7.6
nm	-0.2	-1.3	-0.9	1.1	0.8	-5.7	0.8	0	4.3	-0.6	0.1	4.2	-0.6	-0.7	-21.9	0.1	-0.3	-0.5	0.1	0.2	0	-1.8	-3.6	-0.4	-3.1	-3.2
ny	0.2	0.2	-0.8	-7.7	3.2	0.1	2.1	0	2.8	0.3	0.2	0.9	2.9	-0.3	-14.5	1.4	0.1	-0.1	0	0.1	0	2.1	1.5	4.4	2.1	2.7
nc	0.1	-0.7	-3.2	-10.2	7	-0.6	2.5	0	1.2	0.1	0.3	7.3	1.5	-2.4	-29.7	0.9	1.3	-0.3	0	1.8	-0.4	-1.8	-5	6.1	1.4	-1.3
oh	0.4	-0.2	-1.7	-11.8	9	0	0.8	0	1.8	0.4	0.7	1.2	0.9	0.3	-32.3	3.9	0.9	0	0.1	0.7	0	4.1	3	9.3	0.9	4.2
ok	0.3	0	-1.6	-7	4.6	-3.1	1.2	0.1	5.7	0.9	0.3	2.5	2.4	-1.8	-22.4	1.9	0.1	-0.6	0	0.7	-0.1	0.6	-2.5	5	-2.4	-0.9
or	0	-0.4	-3	-4.2	0.7	-0.2	1.7	0.1	2	0	0.3	4.6	1.1	-1.3	-24.4	1	0.5	-0.1	0.1	0.3	0	-0.5	-1.7	3.8	0	-0.4
pa	0.1	-0.7	-1	-4.4	2.2	0.1	0.9	0	1	-0.7	0	4.2	0.5	-0.5	-34.2	1.6	0.9	-0.3	0	1.1	0	-5.2	-2.7	2.3	-1.8	-4.1
ri	0.4	0.4	-1.2	-6.1	1.6	0.1	0.6	0.1	5.1	0.7	0.2	-1.9	2.6	1	-36.7	2.7	0.3	-0.3	0.2	0.2	0.1	1.4	2.1	2.1	1.3	2.1
sc	-0.2	-1.5	0.3	-1.2	0.3	0	0.1	0	0.7	0.7	0	0.3	0.2	-0.2	-30.7	-0.1	1.3	0	0.1	0.6	0.6	-0.7	-0.7	1.1	-2.2	-1.2
ut	-0.1	-0.7	-0.5	-1.2	0.2	-0.3	0.3	0.1	0.9	0.2	0.1	0.6	0.5	-0.2	-17.7	0.2	0	0	0	0.1	0	-0.2	-0.5	0.8	-0.8	-0.4
vt	-1.9	-6.9	0.3	-5.2	1.3	-0.1	3	0.1	2.9	-0.9	0.3	-3.6	-0.5	-0.4	-85.9	-2.2	27.8	-0.2	1.8	25.5	0	4	-1.3	4.4	-7.1	-0.4
va	0.3	0	-2.2	-7.1	4.1	0	1.6	0	1.5	0.3	0.1	2.7	1	-1.2	-19.8	0.4	0.4	-0.4	0	0.5	0.2	-0.6	-2.2	4.5	-0.3	-0.6
wa	0	-0.5	-2.1	-5.1	1.1	-0.5	4.6	0.2	-0.6	-0.3	0.1	4.7	1.5	-1	-13.9	0	-0.1	-0.2	0.1	0.3	-0.2	-2.1	-2.5	4	0	-1.4
wi	0.3	0	-2.3	-9.5	5.1	-0.1	1.8	0	2.9	0.4	0.2	2.6	1.6	0.1	-29.3	3.2	0.8	0	0.1	0.8	0	1.6	0.9	6.8	-0.4	1.6
wv	-0.3	-2.2	-2.7	-6.2	3	0	1.3	0	0.9	0.5	0.5	6.6	0.7	-1.7	-55.4	4	2.4	-0.7	0.4	2.5	0	-1	-5.6	2.5	1.4	-1.4
wy	-0.6	-2.1	-2.5	-3.7	0.7	-1.2	0.7	0.1	4.9	-2	0.3	2.8	0.3	-0.8	-58.5	2.2	0.9	-0.1	0.1	0.9	-0.1	0.8	-5.4	5.9	-1.6	-1.3
