# Supplementary material for: A geospatial analysis comparing wastewater-monitored sewershed and statewide populations for 32 states participating in CDC’s National Wastewater Surveillance System, 2021-2024
Source: PLOS Glob Public Health. 2026 Apr 22;6(4):e0006243. doi: 10.1371/journal.pgph.0006243 (PMC13102245; doi:10.1371/journal.pgph.0006243)
Supplement: S3 Table — A KS test compared the distribution of the proportions of the population with certain demographic and social vulnerability characteristics in individual sewersheds and counties within a state for sites sampling August to October 2024. A * denotes that the proportion of the population in group quarters (all types) were very small or zero and so, KS test results should be considered unreliable. (XLSX) [file pgph.0006243.s004.xlsx]

## Sheet: SITable3
	Colorado		New York		North Carolina		Wisconsin
Variable	KS statistic	KS P-value	KS Statistic	KS P-value	KS statistic	KS P-value	KS statistic	KS P-value
Age-Under 5 years	0.170455	0.658823	0.216198	0.0210179	0.234286	0.09717	0.182033	0.260857
Age-Under 18 years	0.258523	0.182527	0.141901	0.272916	0.178571	0.33482	0.11643	0.7801
Age-Under 65 years	0.360795	0.0202735	0.205731	0.0322602	0.397143	0.00035	0.366135	0.000639842
No Health Insurance	0.278409	0.127112	0.345058	1.83e-05	0.198571	0.22341	0.232565	0.0756826
Unemployed	0.238636	0.258696	0.212423	0.0248447	0.251429	0.06196	0.105201	0.867652
Bachelor's degree or Higher	0.288352	0.104218	0.166095	0.133449	0.358571	0.00175	0.25857	0.0357352
Limited English Proficiency	0.151989	0.77536	0.17313	0.106344	0.338571	0.00377	0.259752	0.0341207
Disability	0.254261	0.198201	0.190803	0.0571679	0.41	0.0002	0.214539	0.121251
Below Federal Poverty Level	0.205966	0.42807	0.243137	0.0063459	0.16	0.46739	0.279255	0.0182287
Median Household Income	0.465909	0.000869863	0.707447	2.23e-23	0.532857	0	0.765957	5.18e-17
White Alone	0.359375	0.0208246	0.168497	0.123644	0.361429	0.00157	0.343676	0.0016698
African American Alone	0.346591	0.0290039	0.121997	0.44566	0.257143	0.05293	0.364953	0.000672304
Asian Alone	0.596591	6.05e-06	0.202299	0.0371801	0.525714	0	0.483452	1.36e-06
American Indian Alaska Native Alone	0.177557	0.607008	0.12234	0.442472	0.0914286	0.96591	0.116135	0.783111
Native Hawaiian Pacific Islander Alone	0.193182	0.502375	0.152711	0.200978	0.0728571	0.997	0.0543735	0.999939
Hispanic	0.25142	0.210437	0.172443	0.108709	0.345714	0.00289	0.385343	0.000265597
SVI-Socioeconomic Status	0.240057	0.251104	0.114276	0.533355	0.38	0.00073	0.441785	1.51e-05
SVI-Household Characteristics	0.34517	0.029834	0.490391	9.64e-11	0.311429	0.0099	0.490839	8.67e-07
SVI-Racial/Ethnic Minority Status	0.521307	0.000132166	0.278998	0.001032	0.414286	0.00016	0.216017	0.118009
SVI-Housing Type & Transportation	0.332386	0.0406574	0.332189	4.36e-05	0.282857	0.02494	0.511229	2.37e-07
SVI-Overall	0.298295	0.0857258	0.137097	0.308978	0.381429	0.00069	0.559397	8.9e-09
Group Quarters-Total*	0.125	0.928535	0.255148	0.00365691	0.211429	0.16861	0.291076	0.0123019
Group Quarters-Correctional*	0.176136	0.619299	0.615649	3.36e-17	0.327143	0.00572	0.243203	0.0557555
Group Quarters-Nursing*	0.160511	0.726399	0.318634	0.000104416	0.202857	0.20419	0.15987	0.405832
Group Quarters-College*	0.178977	0.594806	0.487646	1.11e-10	0.28	0.02719	0.194149	0.198951
Group Quarters-Military*	0.0596591	0.999999	0.0269389	1	0.06	0.99987	0.0138889	1
