# Supplementary material for: A geospatial analysis comparing wastewater-monitored sewershed and statewide populations for 32 states participating in CDC’s National Wastewater Surveillance System, 2021-2024
Source: PLOS Glob Public Health. 2026 Apr 22;6(4):e0006243. doi: 10.1371/journal.pgph.0006243 (PMC13102245; doi:10.1371/journal.pgph.0006243)
Supplement: S4 Table — (XLSX) [file pgph.0006243.s005.xlsx]

## Sheet: aug_oct_2024_shed_and_state (2)
state_pop_state_name	state_pop_below_fed_poverty	state_pop_age_u5	state_pop_age_u18	state_pop_age_over65	state_pop_no_health_insurance	state_pop_unemployed	state_pop_educ_bachelors_higher	state_pop_lim_English	state_pop_disability	state_pop_median_house_income	state_pop_white_alone	state_pop_africanamerican_alone	state_pop_aian_alone	state_pop_asian_alone	state_pop_nhpi_alone	state_pop_hispanic	state_pop_grp_quarters_total	state_pop_grp_quarters_correctional	state_pop_grp_quarters_nursing	state_pop_grp_quarters_college	state_pop_grp_quarters_military	state_pop_svi_ses	state_pop_svi_household_characteristics	state_pop_svi_racial_ethnic_minority_status	state_pop_svi_housing_type_transportation	state_pop_overall_svi	sewershed_pop_below_fed_poverty	sewershed_pop_age_u5	sewershed_pop_age_u18	sewershed_pop_age_over65	sewershed_pop_no_health_insurance	sewershed_pop_unemployed	sewershed_pop_educ_bachelors_higher	sewershed_pop_lim_English	sewershed_pop_disability	sewershed_pop_med_house_income	sewershed_pop_white_alone	sewershed_pop_africanamerican_alone	sewershed_pop_asian_alone	sewershed_pop_aian_alone	sewershed_pop_nhpi_alone	sewershed_pop_hispanic	sewershed_pop_grp_quarters_total	sewershed_pop_grp_quarters_correctional	sewershed_pop_grp_quarters_nursing	sewershed_pop_grp_quarters_college	sewershed_pop_grp_quarters_military	sewershed_pop_svi_ses	sewershed_pop_svi_household_characteristics
az	0.128	0.056	0.222	0.181	0.106	0.026	0.216	0.076	0.131	77623.1	0.604	0.047	0.045	0.036	0.002	0.307	0.022	0.009	0.003	0.005	0.001	0.519	0.533	0.587	0.508	0.53	0.15	0.058	0.223	0.144	0.128	0.029	0.213	0.1	0.122	57703.3	0.546	0.062	0.04	0.027	0.002	0.379	0.026	0.006	0.003	0.011	0	0.559	0.524
ca	0.119	0.057	0.223	0.149	0.07	0.033	0.245	0.162	0.109	99732	0.412	0.057	0.016	0.154	0.004	0.394	0.023	0.005	0.003	0.006	0.001	0.545	0.546	0.737	0.594	0.599	0.132	0.055	0.213	0.145	0.083	0.035	0.251	0.199	0.107	85858.4	0.359	0.063	0.166	0.016	0.003	0.437	0.021	0.001	0.004	0.007	0	0.592	0.545
co	0.094	0.055	0.215	0.148	0.077	0.025	0.302	0.052	0.108	93429.8	0.707	0.041	0.013	0.035	0.002	0.219	0.022	0.006	0.004	0.007	0.002	0.411	0.389	0.467	0.421	0.391	0.101	0.054	0.203	0.146	0.076	0.026	0.321	0.052	0.112	70231.5	0.693	0.047	0.039	0.013	0.002	0.223	0.021	0.003	0.005	0.008	0	0.419	0.393
de	0.108	0.054	0.208	0.196	0.059	0.027	0.243	0.048	0.135	83669.8	0.604	0.221	0.005	0.043	0	0.105	0.023	0.005	0.005	0.011	0	0.438	0.538	0.526	0.449	0.467	0.115	0.056	0.208	0.164	0.057	0.03	0.248	0.052	0.13	58349.8	0.531	0.272	0.056	0.005	0	0.118	0.031	0.005	0.006	0.017	0	0.441	0.519
ga	0.132	0.059	0.234	0.144	0.127	0.026	0.225	0.051	0.125	76427.8	0.519	0.31	0.005	0.045	0.001	0.105	0.024	0.009	0.004	0.008	0.001	0.556	0.495	0.599	0.419	0.506	0.129	0.063	0.252	0.116	0.143	0.028	0.22	0.082	0.108	50982.9	0.373	0.394	0.06	0.006	0.001	0.157	0.019	0.004	0.003	0.01	0	0.552	0.501
hi	0.094	0.058	0.21	0.193	0.037	0.025	0.245	0.104	0.115	100408	0.229	0.016	0.003	0.372	0.108	0.095	0.028	0.003	0.004	0.003	0.011	0.352	0.524	0.841	0.529	0.491	0.092	0.054	0.199	0.197	0.037	0.024	0.259	0.129	0.116	80289.2	0.166	0.015	0.454	0.002	0.103	0.086	0.018	0.003	0.004	0.004	0.001	0.337	0.515
in	0.119	0.06	0.233	0.162	0.077	0.023	0.189	0.031	0.135	68114.4	0.772	0.096	0.004	0.025	0	0.082	0.026	0.006	0.007	0.011	0	0.437	0.478	0.312	0.441	0.419	0.159	0.064	0.232	0.139	0.083	0.028	0.22	0.047	0.135	43864.1	0.638	0.178	0.047	0.005	0.001	0.107	0.032	0.004	0.007	0.017	0	0.472	0.487
ks	0.112	0.061	0.239	0.163	0.087	0.021	0.228	0.043	0.131	72670.4	0.756	0.057	0.011	0.029	0.001	0.13	0.03	0.006	0.007	0.01	0.002	0.415	0.505	0.366	0.477	0.436	0.086	0.059	0.229	0.16	0.067	0.02	0.332	0.037	0.105	67462.3	0.754	0.06	0.049	0.007	0.001	0.107	0.017	0.006	0.005	0.002	0	0.282	0.389
ky	0.157	0.059	0.225	0.168	0.058	0.024	0.18	0.023	0.173	61381.9	0.824	0.08	0.003	0.017	0.001	0.046	0.028	0.009	0.006	0.009	0.001	0.486	0.517	0.239	0.486	0.463	0.147	0.059	0.215	0.156	0.058	0.027	0.255	0.043	0.139	52077.8	0.702	0.158	0.032	0.003	0.001	0.072	0.032	0.004	0.006	0.017	0	0.457	0.486
me	0.106	0.046	0.183	0.215	0.07	0.021	0.251	0.014	0.156	69673	0.908	0.019	0.006	0.012	0	0.02	0.027	0.002	0.008	0.011	0	0.399	0.386	0.126	0.547	0.39	0.121	0.043	0.157	0.178	0.057	0.025	0.338	0.031	0.147	27425.2	0.855	0.049	0.025	0.006	0	0.029	0.056	0.003	0.015	0.03	0	0.378	0.387
md	0.091	0.058	0.221	0.16	0.059	0.027	0.292	0.069	0.111	104585	0.487	0.295	0.005	0.068	0.001	0.118	0.02	0.004	0.005	0.007	0	0.389	0.469	0.609	0.427	0.425	0.08	0.062	0.23	0.149	0.05	0.025	0.282	0.035	0.12	58886.3	0.625	0.188	0.04	0.004	0.001	0.105	0.011	0.002	0.004	0.001	0	0.295	0.424
mn	0.091	0.06	0.23	0.165	0.046	0.022	0.26	0.042	0.111	87882.6	0.775	0.07	0.012	0.052	0.001	0.061	0.024	0.003	0.007	0.008	0	0.314	0.428	0.318	0.538	0.383	0.106	0.061	0.219	0.15	0.049	0.025	0.307	0.064	0.11	67454.7	0.692	0.111	0.08	0.009	0	0.075	0.027	0.002	0.007	0.01	0	0.327	0.422
mo	0.125	0.059	0.223	0.173	0.093	0.022	0.213	0.02	0.142	68225.9	0.77	0.114	0.005	0.022	0.002	0.049	0.027	0.006	0.007	0.009	0.002	0.46	0.46	0.308	0.467	0.435	0.123	0.058	0.216	0.166	0.085	0.024	0.266	0.027	0.13	52819.7	0.679	0.186	0.033	0.005	0.002	0.058	0.028	0.003	0.008	0.013	0	0.436	0.448
ne	0.101	0.065	0.245	0.162	0.077	0.016	0.219	0.047	0.118	74901	0.784	0.049	0.012	0.027	0.001	0.12	0.025	0.005	0.006	0.011	0	0.375	0.504	0.326	0.478	0.411	0.108	0.067	0.246	0.138	0.081	0.019	0.248	0.054	0.111	65426.7	0.739	0.069	0.038	0.01	0.001	0.135	0.028	0.005	0.005	0.014	0	0.394	0.486
nh	0.071	0.046	0.186	0.19	0.057	0.02	0.282	0.022	0.128	94063.5	0.883	0.015	0.002	0.026	0	0.043	0.031	0.003	0.007	0.017	0	0.322	0.301	0.177	0.472	0.309	0.094	0.046	0.169	0.156	0.068	0.022	0.269	0.054	0.123	43804.4	0.831	0.033	0.039	0.003	0	0.071	0.091	0.005	0.012	0.068	0	0.337	0.289
nj	0.095	0.057	0.218	0.166	0.074	0.033	0.294	0.116	0.104	105472	0.55	0.131	0.006	0.102	0	0.216	0.019	0.004	0.005	0.007	0	0.447	0.465	0.574	0.462	0.459	0.114	0.06	0.22	0.149	0.1	0.037	0.282	0.169	0.097	81595.4	0.414	0.172	0.135	0.007	0	0.288	0.02	0.004	0.004	0.008	0	0.506	0.501
nm	0.179	0.055	0.224	0.181	0.094	0.028	0.197	0.084	0.16	61052.2	0.51	0.022	0.1	0.018	0.001	0.477	0.02	0.007	0.003	0.004	0.001	0.587	0.656	0.744	0.527	0.63	0.18	0.053	0.211	0.172	0.088	0.029	0.239	0.078	0.153	47667.2	0.521	0.03	0.026	0.043	0.001	0.52	0.017	0.002	0.004	0.006	0.001	0.569	0.62
ny	0.133	0.056	0.206	0.17	0.052	0.032	0.272	0.124	0.118	89189.9	0.552	0.148	0.007	0.096	0.001	0.195	0.03	0.003	0.006	0.011	0	0.494	0.488	0.546	0.62	0.541	0.147	0.058	0.208	0.162	0.055	0.034	0.281	0.153	0.115	76229	0.475	0.18	0.117	0.008	0.001	0.223	0.031	0.002	0.006	0.012	0	0.515	0.503
nc	0.13	0.056	0.218	0.167	0.103	0.025	0.232	0.043	0.131	70174.9	0.622	0.205	0.012	0.033	0.001	0.107	0.027	0.006	0.005	0.01	0.004	0.531	0.511	0.5	0.5	0.518	0.139	0.057	0.211	0.135	0.104	0.028	0.305	0.058	0.107	49362.3	0.52	0.275	0.058	0.006	0.001	0.119	0.04	0.003	0.005	0.028	0	0.513	0.461
oh	0.13	0.057	0.22	0.176	0.063	0.025	0.209	0.025	0.139	69375.8	0.77	0.125	0.003	0.025	0	0.044	0.025	0.006	0.007	0.009	0	0.42	0.463	0.306	0.42	0.398	0.169	0.061	0.218	0.159	0.067	0.032	0.221	0.034	0.142	46958.4	0.652	0.215	0.033	0.003	0	0.062	0.034	0.006	0.008	0.016	0	0.461	0.493
ok	0.148	0.062	0.239	0.159	0.136	0.023	0.18	0.037	0.162	64809	0.635	0.073	0.084	0.023	0.002	0.119	0.03	0.01	0.006	0.009	0.002	0.569	0.615	0.509	0.515	0.574	0.167	0.065	0.239	0.143	0.145	0.026	0.205	0.061	0.144	50291	0.565	0.119	0.035	0.053	0.003	0.176	0.031	0.004	0.006	0.016	0.001	0.575	0.59
or	0.117	0.051	0.202	0.183	0.064	0.028	0.252	0.05	0.148	81075.1	0.748	0.02	0.015	0.046	0.005	0.139	0.023	0.005	0.003	0.006	0	0.49	0.516	0.398	0.633	0.538	0.127	0.051	0.198	0.153	0.064	0.031	0.298	0.061	0.135	61316.7	0.706	0.027	0.063	0.013	0.006	0.159	0.028	0.004	0.004	0.009	0	0.485	0.499
pa	0.114	0.053	0.205	0.187	0.055	0.028	0.237	0.043	0.139	77527.2	0.75	0.109	0.002	0.039	0	0.081	0.031	0.006	0.007	0.014	0	0.409	0.47	0.333	0.466	0.414	0.13	0.054	0.198	0.177	0.048	0.028	0.279	0.048	0.134	51044.1	0.706	0.131	0.048	0.003	0	0.091	0.04	0.003	0.007	0.025	0	0.357	0.443
ri	0.108	0.05	0.19	0.179	0.042	0.032	0.256	0.08	0.133	84695.7	0.713	0.057	0.007	0.036	0	0.166	0.042	0.003	0.008	0.024	0.001	0.449	0.5	0.393	0.494	0.456	0.135	0.054	0.194	0.167	0.049	0.034	0.237	0.106	0.143	53626.1	0.652	0.073	0.042	0.008	0.001	0.217	0.045	0	0.01	0.026	0.002	0.463	0.521
sc	0.14	0.055	0.215	0.182	0.1	0.025	0.212	0.026	0.14	64287.3	0.634	0.25	0.005	0.018	0.001	0.069	0.027	0.006	0.004	0.01	0.003	0.528	0.501	0.493	0.501	0.515	0.139	0.053	0.2	0.185	0.107	0.025	0.215	0.028	0.138	44581.4	0.622	0.253	0.019	0.005	0.001	0.076	0.04	0.006	0.005	0.016	0.009	0.521	0.494
ut	0.084	0.073	0.285	0.114	0.088	0.017	0.216	0.044	0.1	91777.2	0.787	0.012	0.013	0.025	0.011	0.151	0.017	0.003	0.002	0.007	0	0.357	0.4	0.347	0.404	0.35	0.086	0.072	0.278	0.109	0.09	0.018	0.222	0.049	0.098	75488.3	0.775	0.014	0.028	0.01	0.012	0.16	0.017	0.003	0.002	0.008	0	0.355	0.395
vt	0.101	0.044	0.181	0.203	0.041	0.021	0.297	0.012	0.143	76491.7	0.898	0.014	0.004	0.018	0	0.024	0.039	0.002	0.006	0.025	0	0.353	0.363	0.128	0.559	0.364	0.079	0.025	0.112	0.206	0.032	0.024	0.261	0.007	0.139	10785.1	0.846	0.027	0.048	0.003	0.001	0.053	0.317	0	0.024	0.28	0	0.393	0.35
va	0.097	0.057	0.218	0.16	0.072	0.023	0.281	0.055	0.118	95601.3	0.603	0.186	0.005	0.071	0.001	0.105	0.027	0.007	0.004	0.011	0.003	0.404	0.438	0.52	0.403	0.399	0.101	0.06	0.218	0.138	0.075	0.024	0.308	0.065	0.106	76664.8	0.532	0.227	0.087	0.005	0.001	0.12	0.031	0.003	0.004	0.016	0.005	0.398	0.416
wa	0.097	0.057	0.216	0.16	0.063	0.026	0.264	0.072	0.128	96379.6	0.666	0.04	0.016	0.095	0.008	0.137	0.021	0.003	0.003	0.005	0.002	0.409	0.488	0.479	0.577	0.478	0.097	0.057	0.211	0.139	0.06	0.027	0.311	0.087	0.118	82968.7	0.615	0.051	0.141	0.011	0.01	0.131	0.02	0.001	0.004	0.008	0	0.388	0.463
wi	0.104	0.055	0.216	0.177	0.054	0.018	0.22	0.028	0.117	73468.1	0.804	0.064	0.01	0.03	0	0.076	0.026	0.006	0.005	0.01	0	0.334	0.415	0.277	0.509	0.371	0.136	0.058	0.216	0.154	0.058	0.02	0.246	0.044	0.118	51953.1	0.709	0.115	0.048	0.009	0	0.105	0.034	0.006	0.006	0.018	0	0.35	0.424
wv	0.163	0.05	0.201	0.204	0.063	0.026	0.161	0.006	0.187	55434.4	0.898	0.037	0.002	0.008	0	0.019	0.029	0.011	0.006	0.009	0	0.513	0.468	0.139	0.531	0.463	0.203	0.047	0.179	0.177	0.068	0.031	0.227	0.013	0.17	24725.2	0.836	0.067	0.021	0.002	0	0.028	0.053	0.004	0.01	0.034	0	0.503	0.412
wy	0.104	0.057	0.229	0.175	0.114	0.02	0.197	0.017	0.133	74885.2	0.847	0.009	0.024	0.009	0.001	0.102	0.023	0.006	0.005	0.008	0.001	0.423	0.413	0.274	0.55	0.426	0.126	0.051	0.208	0.15	0.094	0.023	0.225	0.02	0.125	31079.4	0.81	0.016	0.016	0.012	0.002	0.151	0.032	0.005	0.006	0.017	0	0.431	0.359
[truncated: 3 more columns]
