# Supplementary material for: A geospatial analysis comparing wastewater-monitored sewershed and statewide populations for 32 states participating in CDC’s National Wastewater Surveillance System, 2021-2024
Source: PLOS Glob Public Health. 2026 Apr 22;6(4):e0006243. doi: 10.1371/journal.pgph.0006243 (PMC13102245; doi:10.1371/journal.pgph.0006243)
Supplement: S5 Table — (XLSX) [file pgph.0006243.s006.xlsx]

## Sheet: pop_prop_ratios_final
state	ratio_below_fed_poverty	ratio_age_u5	ratio_age_u18	ratio_age_over65	ratio_no_health_insurance	ratio_unemployed	ratio_educ_bachelors_higher	ratio_lim_English	ratio_disability	ratio_median_house_income	ratio_white_alone	ratio_african_american_alone	ratio_american_indian_alaskan_native_alone	ratio_asian_alone	ratio_native_hawaiian_pacific_islander_alone	ratio_hispanic	ratio_grp_quarters_tot	ratio_grp_quarters_correctional	ratio_grp_quarters_nursing	ratio_grp_quarters_college	ratio_grp_quarters_military	ratio_svi_ses	ratio_svi_household_characteristics	ratio_svi_racial_ethnic_minority_status	ratio_svi_housing_type_transportation	ratio_svi_overall
az	1.172	1.036	1.005	0.796	1.208	1.115	0.986	1.316	0.931	0.743	0.904	1.319	0.6	1.111	1	1.235	1.182	0.667	1	2.2	0	1.077	0.983	1.068	1.059	1.064
ca	1.109	0.965	0.955	0.973	1.186	1.061	1.024	1.228	0.982	0.861	0.871	1.105	1	1.078	0.75	1.109	0.913	0.2	1.333	1.167	0	1.086	0.998	1.045	1.069	1.07
co	1.074	0.982	0.944	0.986	0.987	1.04	1.063	1	1.037	0.752	0.98	1.146	1	1.114	1	1.018	0.955	0.5	1.25	1.143	0	1.019	1.01	1.041	1.017	1.023
de	1.065	1.037	1	0.837	0.966	1.111	1.021	1.083	0.963	0.697	0.879	1.231	1	1.302		1.124	1.348	1	1.2	1.545		1.007	0.965	1.055	1.045	1.017
ga	0.977	1.068	1.077	0.806	1.126	1.077	0.978	1.608	0.864	0.667	0.719	1.271	1.2	1.333	1	1.495	0.792	0.444	0.75	1.25	0	0.993	1.012	1.159	0.838	0.968
hi	0.979	0.931	0.948	1.021	1	0.96	1.057	1.24	1.009	0.8	0.725	0.938	0.667	1.22	0.954	0.905	0.643	1	1	1.333	0.091	0.957	0.983	1.03	1.068	1.01
in	1.336	1.067	0.996	0.858	1.078	1.217	1.164	1.516	1	0.644	0.826	1.854	1.25	1.88	inf	1.305	1.231	0.667	1	1.545		1.08	1.019	1.353	0.989	1.072
ks	0.768	0.967	0.958	0.982	0.77	0.952	1.456	0.86	0.802	0.928	0.997	1.053	0.636	1.69	1	0.823	0.567	1	0.714	0.2	0	0.68	0.77	0.981	0.686	0.661
ky	0.936	1	0.956	0.929	1	1.125	1.417	1.87	0.803	0.848	0.852	1.975	1	1.882	1	1.565	1.143	0.444	1	1.889	0	0.94	0.94	1.494	0.932	0.952
me	1.142	0.935	0.858	0.828	0.814	1.19	1.347	2.214	0.942	0.394	0.942	2.579	1	2.083		1.45	2.074	1.5	1.875	2.727		0.947	1.003	1.365	1.101	1.044
md	0.879	1.069	1.041	0.931	0.847	0.926	0.966	0.507	1.081	0.563	1.283	0.637	0.8	0.588	1	0.89	0.55	0.5	0.8	0.143		0.758	0.904	0.78	0.859	0.76
mn	1.165	1.017	0.952	0.909	1.065	1.136	1.181	1.524	0.991	0.768	0.893	1.586	0.75	1.538	0	1.23	1.125	0.667	1	1.25		1.041	0.986	1.223	0.983	1.023
mo	0.984	0.983	0.969	0.96	0.914	1.091	1.249	1.35	0.915	0.774	0.882	1.632	1	1.5	1	1.184	1.037	0.5	1.143	1.444	0	0.948	0.974	1.247	0.914	0.952
ne	1.069	1.031	1.004	0.852	1.052	1.188	1.132	1.149	0.941	0.874	0.943	1.408	0.833	1.407	1	1.125	1.12	1	0.833	1.273		1.051	0.964	1.153	0.946	1.007
nh	1.324	1	0.909	0.821	1.193	1.1	0.954	2.455	0.961	0.466	0.941	2.2	1.5	1.5		1.651	2.935	1.667	1.714	4		1.047	0.96	1.299	1.089	1.061
nj	1.2	1.053	1.009	0.898	1.351	1.121	0.959	1.457	0.933	0.774	0.753	1.313	1.167	1.324		1.333	1.053	1	0.8	1.143		1.132	1.077	1.185	1.145	1.166
nm	1.006	0.964	0.942	0.95	0.936	1.036	1.213	0.929	0.956	0.781	1.022	1.364	0.43	1.444	1	1.09	0.85	0.286	1.333	1.5	1	0.969	0.945	0.995	0.941	0.949
ny	1.105	1.036	1.01	0.953	1.058	1.062	1.033	1.234	0.975	0.855	0.861	1.216	1.143	1.219	1	1.144	1.033	0.667	1	1.091		1.043	1.031	1.081	1.034	1.05
nc	1.069	1.018	0.968	0.808	1.01	1.12	1.315	1.349	0.817	0.703	0.836	1.341	0.5	1.758	1	1.112	1.481	0.5	1	2.8	0	0.966	0.902	1.122	1.028	0.975
oh	1.3	1.07	0.991	0.903	1.063	1.28	1.057	1.36	1.022	0.677	0.847	1.72	1	1.32		1.409	1.36	1	1.143	1.778		1.098	1.065	1.304	1.021	1.106
ok	1.128	1.048	1	0.899	1.066	1.13	1.139	1.649	0.889	0.776	0.89	1.63	0.631	1.522	1.5	1.479	1.033	0.4	1	1.778	0.5	1.011	0.959	1.098	0.953	0.984
or	1.085	1	0.98	0.836	1	1.107	1.183	1.22	0.912	0.756	0.944	1.35	0.867	1.37	1.2	1.144	1.217	0.8	1.333	1.5		0.99	0.967	1.095	1	0.993
pa	1.14	1.019	0.966	0.947	0.873	1	1.177	1.116	0.964	0.658	0.941	1.202	1.5	1.231		1.123	1.29	0.5	1	1.786		0.873	0.943	1.069	0.961	0.901
ri	1.25	1.08	1.021	0.933	1.167	1.062	0.926	1.325	1.075	0.633	0.914	1.281	1.143	1.167	inf	1.307	1.071	0	1.25	1.083	2	1.031	1.042	1.053	1.026	1.046
sc	0.993	0.964	0.93	1.016	1.07	1	1.014	1.077	0.986	0.693	0.981	1.012	1	1.056	1	1.101	1.481	1	1.25	1.6	3	0.987	0.986	1.022	0.956	0.977
ut	1.024	0.986	0.975	0.956	1.023	1.059	1.028	1.114	0.98	0.823	0.985	1.167	0.769	1.12	1.091	1.06	1	1	1	1.143		0.994	0.988	1.023	0.98	0.989
vt	0.782	0.568	0.619	1.015	0.78	1.143	0.879	0.583	0.972	0.141	0.942	1.929	0.75	2.667	inf	2.208	8.128	0	4	11.2		1.113	0.964	1.344	0.873	0.989
va	1.041	1.053	1	0.862	1.042	1.043	1.096	1.182	0.898	0.802	0.882	1.22	1	1.225	1	1.143	1.148	0.429	1	1.455	1.667	0.985	0.95	1.087	0.993	0.985
wa	1	1	0.977	0.869	0.952	1.038	1.178	1.208	0.922	0.861	0.923	1.275	0.688	1.484	1.25	0.956	0.952	0.333	1.333	1.6	0	0.949	0.949	1.084	1	0.971
wi	1.308	1.055	1	0.87	1.074	1.111	1.118	1.571	1.009	0.707	0.882	1.797	0.9	1.6		1.382	1.308	1	1.2	1.8		1.048	1.022	1.245	0.992	1.043
wv	1.245	0.94	0.891	0.868	1.079	1.192	1.41	2.167	0.909	0.446	0.931	1.811	1	2.625		1.474	1.828	0.364	1.667	3.778		0.981	0.88	1.18	1.026	0.97
wy	1.212	0.895	0.908	0.857	0.825	1.15	1.142	1.176	0.94	0.415	0.956	1.778	0.5	1.778	2	1.48	1.391	0.833	1.2	2.125	0	1.019	0.869	1.215	0.971	0.969
